# Supplementary material for: Distribution of SARS-CoV-2 Genomes in Wastewaters and the Associated Potential Infection Risk for Plant Workers in Typical Urban and Peri-Urban Communities of the Buffalo City Region, South Africa
Source: Viruses. 2024 May 29;16(6):871. doi: 10.3390/v16060871 (PMC11209190; doi:10.3390/v16060871)
Supplement: Supplementary file 1 [file viruses-16-00871-s001.zip]

Archive with 1 entries (1 files):
- viruses-3000761-supplementary.pdf
